# Supplementary material for: Prevalence and Mortality Outcomes of Melioidosis in Thalassemia: A Systematic Review and Meta-Analysis
Source: Med Sci (Basel). 2025 Oct 2;13(4):216. doi: 10.3390/medsci13040216 (PMC12551098; doi:10.3390/medsci13040216)
Supplement: Supplementary file 1 [file medsci-13-00216-s001.zip]

Archive with 1 entries (1 files):
- medsci-3880700-supplementary.pdf
